# Supplementary material for: Sika Deer Velvet Antler Peptide Exerts Neuroprotective Effect in a Parkinson’s Disease Model via Regulating Oxidative Damage and Gut Microbiota
Source: Pharmaceuticals (Basel). 2024 Jul 22;17(7):972. doi: 10.3390/ph17070972 (PMC11280472; doi:10.3390/ph17070972)
Supplement: Supplementary file 1 [file pharmaceuticals-17-00972-s001.zip]

Archive with 1 entries (1 files):
- pharmaceuticals-3085019-supplementary.xlsx
