# Supplementary material for: Sika Deer Velvet Antler Peptide Exerts Neuroprotective Effect in a Parkinson’s Disease Model via Regulating Oxidative Damage and Gut Microbiota
Source: Pharmaceuticals (Basel). 2024 Jul 22;17(7):972. doi: 10.3390/ph17070972 (PMC11280472; doi:10.3390/ph17070972)
Supplement: Supplementary file 1 [file pharmaceuticals-17-00972-s001.zip › pharmaceuticals-3085019-supplementary.xlsx]

## Sheet: PeptideGroups
Confidence	Annotated Sequence	Modifications	# Protein Groups	# Proteins	# PSMs	Master Protein Accessions	Positions in Master Proteins	Protein Accessions	# Missed Cleavages	Theo. MH+ [Da]	Contaminant	Abundance: F1: Sample	DeltaM [ppm] (by Search Engine): Sequest HT	Top Apex RT [min]
High	[K].LHVDPENFRLLGNVLVVVLARHHGGEFTPVLQADFQK.[V]		1	1	3	A0A220IG97	A0A220IG97 [95-131]	A0A220IG97	2	4165.25	FALSE	89123446	0.7	101.72
High	[R].FKDLGEDNFQGLVLIAFSQYLQQCPFDEHVK.[L]	1xCarbamidomethyl [C24]	1	1	24	X2GM95	X2GM95 [11-41]	X2GM95	1	3685.8	FALSE	3.97213e+09	-2.19	113.9
High	[R].RHPYFYAPELLYYANKYNGVFQECCQADDK.[A]	2xCarbamidomethyl [C24; C25]	2	2	5	A0A2S1M4Y6; X2GM95	A0A2S1M4Y6 [168-197]; X2GM95 [144-173]	A0A2S1M4Y6; X2GM95	2	3759.7	FALSE	8.55732e+06	0.33	80.54
High	[K].HLDDLKGAFAQLSELHCDKLHVDPENFR.[L]	1xCarbamidomethyl [C17]	1	1	12	A0A220IG97	A0A220IG97 [76-103]	A0A220IG97	2	3304.62	FALSE	174327037	-0.6	69.49
High	[K].DLGEDNFQGLVLIAFSQYLQQCPFDEHVK.[L]	1xCarbamidomethyl [C22]	1	1	3	X2GM95	X2GM95 [13-41]	X2GM95	0	3410.64	FALSE	336513672	0.02	119.67
High	[K].ECCHGDLLECADDRADLAK.[Y]	3xCarbamidomethyl [C2; C3; C10]	2	2	19	A0A2S1M4Y6; X2GM95	A0A2S1M4Y6 [267-285]; X2GM95 [243-261]	A0A2S1M4Y6; X2GM95	1	2247.94	FALSE	2711739246	-1.11	26.77
High	[K].HLDDLKGAFAQLSELHCDK.[L]	1xCarbamidomethyl [C17]	1	1	4	A0A220IG97	A0A220IG97 [76-94]	A0A220IG97	1	2197.07	FALSE	96095460	0.05	54.59
High	[R].FFEHFGDLSTADAVMGNPK.[V]		1	1	63	A0A220IG97	A0A220IG97 [40-58]	A0A220IG97	0	2082.96	FALSE	2.04814e+09	-0.33	71.29
High	[K].SFSLNLGKDDNNLCLHFNPR.[F]	1xCarbamidomethyl [C14]	1	1	7	A0A385XR53	A0A385XR53 [30-49]	A0A385XR53	1	2361.14	FALSE	2.24523e+08	-0.63	61.23
High	[K].VHKECCHGDLLECADDRADLAK.[Y]	3xCarbamidomethyl [C5; C6; C13]	2	2	23	A0A2S1M4Y6; X2GM95	A0A2S1M4Y6 [264-285]; X2GM95 [240-261]	A0A2S1M4Y6; X2GM95	2	2612.17	FALSE	5.6723e+09	-0.87	14.05
High	[K].ELTDFAKECVADESHAGCEK.[S]	2xCarbamidomethyl [C9; C18]	2	2	5	A0A2S1M4Y6; X2GM95	A0A2S1M4Y6 [69-88]; X2GM95 [45-64]	A0A2S1M4Y6; X2GM95	1	2295.99	FALSE	648011064	-1.38	33.25
High	[K].AAVTAFWGKVNVDVVGAEALGRLLVVYPWTQR.[F]		1	1	4	A0A220IG97	A0A220IG97 [8-39]	A0A220IG97	2	3485.91	FALSE	1.09776e+07	-1.69	113.2
High	[K].SLHTLFGDELCKVASLR.[E]	1xCarbamidomethyl [C11]	2	2	2	A0A2S1M4Y6; X2GM95	A0A2S1M4Y6 [89-105]; X2GM95 [65-81]	A0A2S1M4Y6; X2GM95	1	1946.02	FALSE	8846238	-4.04	69.13
High	[K].EYEATLEDCCAKDDPHACYATVFDK.[L]	3xCarbamidomethyl [C9; C10; C18]	1	1	14	X2GM95	X2GM95 [351-375]	X2GM95	1	3008.24	FALSE	2934906062	1.79	46.84
High	[K].CCAAVDKEACFAVEGPK.[L]	3xCarbamidomethyl [C1; C2; C10]	1	1	51	X2GM95	X2GM95 [557-573]	X2GM95	1	1911.84	FALSE	4.38331e+09	-0.56	24.34
High	[K].LFTFHADICTVPDAEK.[Q]	1xCarbamidomethyl [C9]	1	1	144	X2GM95	X2GM95 [505-520]	X2GM95	0	1863.89	FALSE	5.06731e+09	-2.46	56.03
High	[R].HHGGEFTPVLQADFQK.[V]		1	1	46	A0A220IG97	A0A220IG97 [116-131]	A0A220IG97	0	1810.89	FALSE	5.58237e+09	1.58	27.02
High	[K].LICCDILDVLDKHLIPAANTGESK.[V]	2xCarbamidomethyl [C3; C4]	1	1	3	A0A2R4PCY0	A0A2R4PCY0 [95-118]	A0A2R4PCY0	1	2695.38	FALSE	50679668	2.05	90.57
High	[K].GAFAQLSELHCDKLHVDPENFR.[L]	1xCarbamidomethyl [C11]	1	1	82	A0A220IG97	A0A220IG97 [82-103]	A0A220IG97	1	2583.24	FALSE	3.13478e+09	-0.16	54.16
High	[R].AAQKPDVLTTGAGNPVGDKLNILTVGPR.[G]		1	1	1	G0Z3A2	G0Z3A2 [20-47]	G0Z3A2	1	2802.55	FALSE	4.51069e+06	1.24	58.95
High	[R].FDAHGDINTIVCNSK.[D]	1xCarbamidomethyl [C12]	1	1	7	A0A385XR53	A0A385XR53 [50-64]	A0A385XR53	0	1690.79	FALSE	1.18543e+08	-3.02	32.68
High	[R].LLGNVLVVVLARHHGGEFTPVLQADFQK.[V]		1	1	6	A0A220IG97	A0A220IG97 [104-131]	A0A220IG97	1	3057.7	FALSE	76085576	-1.58	86.24
High	[R].ETYGDMADCCEKQEPER.[N]	2xCarbamidomethyl [C9; C10]	2	2	3	A0A2S1M4Y6; X2GM95	A0A2S1M4Y6 [106-122]; X2GM95 [82-98]	A0A2S1M4Y6; X2GM95	1	2117.82	FALSE	93702800	-0.59	15.59
High	[K].VHKECCHGDLLECADDR.[A]	3xCarbamidomethyl [C5; C6; C13]	2	2	18	A0A2S1M4Y6; X2GM95	A0A2S1M4Y6 [264-280]; X2GM95 [240-256]	A0A2S1M4Y6; X2GM95	1	2113.88	FALSE	3.02154e+09	-0.41	7.91
High	[K].EYEATLEGCCAKDDPHACYATVFGKLQHLVDEPQNLIK.[Q]	3xCarbamidomethyl [C9; C10; C18]	1	1	6	A0A2S1M4Y6	A0A2S1M4Y6 [375-412]	A0A2S1M4Y6	2	4420.07	FALSE	2.16891e+08	-8.18	98.45
High	[R].RPCFSALTLDETYVPK.[A]	1xCarbamidomethyl [C3]	2	2	28	A0A2S1M4Y6; X2GM95	A0A2S1M4Y6 [508-523]; X2GM95 [484-499]	A0A2S1M4Y6; X2GM95	0	1896.95	FALSE	5.44233e+09	0.62	54.96
High	[R].RHPYFYAPELLYYANK.[Y]		2	2	61	A0A2S1M4Y6; X2GM95	A0A2S1M4Y6 [168-183]; X2GM95 [144-159]	A0A2S1M4Y6; X2GM95	1	2045.03	FALSE	3.74534e+09	0.65	55.89
High	[K].AFDEKLFTFHADICTVPDAEK.[Q]	1xCarbamidomethyl [C14]	1	1	2	X2GM95	X2GM95 [500-520]	X2GM95	1	2454.16	FALSE	82132304	-2.61	67.77
High	[K].AAVTAFWGKVNVDVVGAEALGR.[L]		1	1	5	A0A220IG97	A0A220IG97 [8-29]	A0A220IG97	1	2230.2	FALSE	5.34e+06	1.71	84.28
High	[R].HPYFYAPELLYYANK.[Y]		2	2	20	A0A2S1M4Y6; X2GM95	A0A2S1M4Y6 [169-183]; X2GM95 [145-159]	A0A2S1M4Y6; X2GM95	0	1888.93	FALSE	2.50631e+09	0.57	72.08
High	[R].ETYGDMADCCEKQEPER.[N]	2xCarbamidomethyl [C9; C10]; 1xOxidation [M6]	2	2	2	A0A2S1M4Y6; X2GM95	A0A2S1M4Y6 [106-122]; X2GM95 [82-98]	A0A2S1M4Y6; X2GM95	1	2133.82	FALSE	1.77768e+07	-0.18	8.12
High	[K].YNGVFQECCQADDKAACLLPK.[I]	3xCarbamidomethyl [C8; C9; C17]	2	2	14	A0A2S1M4Y6; X2GM95	A0A2S1M4Y6 [184-204]; X2GM95 [160-180]	A0A2S1M4Y6; X2GM95	1	2487.11	FALSE	1155083654	-0.61	51.16
High	[-].ADGSDPASSEFLAEGGGVR.[-]		1	1	2	P14447	P14447 [1-19]	P14447	0	1821.82	FALSE	23315686	2.11	44.95
High	[R].FFEHFGDLSTADAVMGNPK.[V]	1xOxidation [M15]	1	1	30	A0A220IG97	A0A220IG97 [40-58]	A0A220IG97	0	2098.95	FALSE	4.31384e+08	-0.39	57.9
High	[K].LSLEGDHSTPPSAYGSVK.[A]		1	1	2	J9UJQ1	J9UJQ1 [11-28]	J9UJQ1	0	1844.9	FALSE	23094886	2.26	24.97
High	[K].AYTNFDAERDALNIETAIK.[T]		1	1	2	J9UJQ1	J9UJQ1 [29-47]	J9UJQ1	1	2155.07	FALSE	20505572	0.72	69.15
High	[K].KQTALVELLK.[H]		1	1	10	X2GM95	X2GM95 [524-533]	X2GM95	1	1142.71	FALSE	4260127423	-0.97	26.33
High	[K].ECCHGDLLECADDR.[A]	3xCarbamidomethyl [C2; C3; C10]	2	2	7	A0A2S1M4Y6; X2GM95	A0A2S1M4Y6 [267-280]; X2GM95 [243-256]	A0A2S1M4Y6; X2GM95	0	1749.66	FALSE	865285952	0.84	17.63
High	[K].LKPDPDTLCAEFKADEK.[K]	1xCarbamidomethyl [C9]	1	1	10	X2GM95	X2GM95 [115-131]	X2GM95	1	1976.96	FALSE	1226533120	2.25	34.79
High	[K].FDLQVSIRPAPEPVKKPQDAK.[G]		1	1	4	Q9N0M4	Q9N0M4 [104-124]	Q9N0M4	1	2363.31	FALSE	35406417	0.45	28.23
High	[K].VDIVDSLISLSGEHSIIGR.[T]		1	1	6	V5LTF3	V5LTF3 [95-113]	V5LTF3	0	2010.09	FALSE	1.19209e+08	4.4	103.02
High	[R].MSCTEDYLSLVLNR.[L]	1xCarbamidomethyl [C3]; 1xOxidation [M1]	1	1	12	X2GM95	X2GM95 [445-458]	X2GM95	0	1716.79	FALSE	3.28302e+08	-2.64	82.23
High	[K].GLGTDEDSLIEIICSR.[T]	1xCarbamidomethyl [C14]	1	1	1	J9UJQ1	J9UJQ1 [120-135]	J9UJQ1	0	1777.86	FALSE	7.64066e+06	-5.65	94.19
High	[K].AVCVLKGDGPVQGTIR.[F]	1xCarbamidomethyl [C3]	1	1	2	V5LTF3	V5LTF3 [4-19]	V5LTF3	1	1669.91	FALSE	68789808	2.39	22.96
High	[K].LQHLVDEPQNLIK.[Q]		1	1	47	A0A2S1M4Y6	A0A2S1M4Y6 [400-412]	A0A2S1M4Y6	0	1546.86	FALSE	6.15593e+09	-1.39	32.78
High	[R].ESAFPFQPGSVAEVCISFNQTDLTIK.[L]	1xCarbamidomethyl [C15]	1	1	4	A0A385XR53	A0A385XR53 [75-100]	A0A385XR53	0	2885.4	FALSE	6.46781e+06	0.07	108.14
High	[K].SLHTLFGDELCK.[V]	1xCarbamidomethyl [C11]	2	2	60	A0A2S1M4Y6; X2GM95	A0A2S1M4Y6 [89-100]; X2GM95 [65-76]	A0A2S1M4Y6; X2GM95	0	1419.69	FALSE	5.96424e+09	0.78	40.71
High	[K].NIDDGTSDRPYSHALVAGIDR.[Y]		1	1	2	P61357	P61357 [28-48]	P61357	0	2272.1	FALSE	24990312	1.96	33.98
High	[K].LKPDPDTLCAEFKADEKK.[F]	1xCarbamidomethyl [C9]	1	1	7	X2GM95	X2GM95 [115-132]	X2GM95	2	2105.06	FALSE	37789258	-1.87	26.37
High	[R].MSCTEDYLSLVLNRLCVLHEKTPVSEK.[V]	2xCarbamidomethyl [C3; C16]	1	1	1	X2GM95	X2GM95 [445-471]	X2GM95	2	3221.6	FALSE	3.78707e+06	-0.56	87.41
High	[R].KWEVAGVAEEHR.[N]		1	1	1	Q2TQS5	Q2TQS5 [56-67]	Q2TQS5	1	1410.71	FALSE	15365673	1.64	12.48
High	[R].IISSIEQKEENKGGEDK.[L]		1	1	2	A0A2R4PCY0	A0A2R4PCY0 [62-78]	A0A2R4PCY0	2	1903.96	FALSE	6.9178e+06	-0.11	7.11
High	[-].MACGLVASNLNLKPGECLR.[V]	2xCarbamidomethyl [C3; C17]; 1xMet-loss+Acetyl [N-Term]	1	1	3	A0A385XR53	A0A385XR53 [1-19]	A0A385XR53	0	2014.02	FALSE	563731160	-0.98	68.33
High	[K].KQTALVELLKHKPK.[A]		1	1	2	X2GM95	X2GM95 [524-537]	X2GM95	2	1633.02	FALSE	8.62123e+06	-0.31	12.41
High	[K].LKECCDKPVLEK.[S]	2xCarbamidomethyl [C4; C5]	1	1	2	A0A2S1M4Y6	A0A2S1M4Y6 [298-309]	A0A2S1M4Y6	1	1518.77	FALSE	29825481	1.39	7.05
High	[R].VAKEYEATLEDCCAKDDPHACYATVFDK.[L]	3xCarbamidomethyl [C12; C13; C21]	1	1	4	X2GM95	X2GM95 [348-375]	X2GM95	2	3306.44	FALSE	395431696	3.86	41.52
High	[R].LNLEAINYLAAGGDFK.[I]		1	1	34	A0A385XR53	A0A385XR53 [113-128]	A0A385XR53	0	1708.89	FALSE	1.35343e+08	1.59	90.62
High	[K].NTLPTKETIEQEK.[Q]		1	1	2	A0A286N7A4	A0A286N7A4 [27-39]	A0A286N7A4	1	1530.8	FALSE	197580488	0.18	12.2
High	[R].HVGDLGNVTADKNGVAK.[V]		1	1	3	V5LTF3	V5LTF3 [78-94]	V5LTF3	1	1694.88	FALSE	44355792	2.44	10.02
High	[K].FDLQVSIRPAPEPVK.[K]		1	1	2	Q9N0M4	Q9N0M4 [104-118]	Q9N0M4	0	1695.94	FALSE	29110733	0.71	48.54
High	[K].AAFDDAIAELDTLSEESYKDSTLIMQLLR.[D]		1	1	1	A0A2R4PCY0	A0A2R4PCY0 [197-225]	A0A2R4PCY0	1	3258.61	FALSE	1.0123e+06	-1.87	119.78
High	[R].EAENFPFNPFDLTK.[V]		1	1	1	G0Z3A2	G0Z3A2 [288-301]	G0Z3A2	0	1668.79	FALSE	12544544	1.29	97.38
High	[K].FYTEDGNWDLVGNNTPIFFIR.[D]		1	1	2	G0Z3A2	G0Z3A2 [136-156]	G0Z3A2	0	2518.2	FALSE	6764780	-1.62	110.63
High	[R].MSCTEDYLSLVLNR.[L]	1xCarbamidomethyl [C3]	1	1	17	X2GM95	X2GM95 [445-458]	X2GM95	0	1700.8	FALSE	1.77063e+09	1.85	86.47
High	[R].VAKEYEATLEDCCAK.[D]	2xCarbamidomethyl [C12; C13]	1	1	3	X2GM95	X2GM95 [348-362]	X2GM95	1	1786.8	FALSE	1488619968	0.36	15.72
High	[K].VGEYGFQNALIVR.[Y]		2	2	69	A0A2S1M4Y6; X2GM95	A0A2S1M4Y6 [421-433]; X2GM95 [397-409]	A0A2S1M4Y6; X2GM95	0	1465.78	FALSE	5.84077e+09	-0.07	61.1
High	[-].MADKPDMGEINSFDK.[A]	1xMet-loss+Acetyl [N-Term]	1	1	1	A0A286N7A4	A0A286N7A4 [1-15]	A0A286N7A4	0	1608.72	FALSE	85116784	1.19	45.45
High	[K].DVPDHKDLNLDVSIQLPSR.[N]		1	1	3	Q9N0M4	Q9N0M4 [28-46]	Q9N0M4	1	2161.12	FALSE	12245455	4.43	59.05
High	[K].VNVDVVGAEALGR.[L]		1	1	103	A0A220IG97	A0A220IG97 [17-29]	A0A220IG97	0	1298.71	FALSE	7.98799e+09	-2	45.97
High	[K].APQVSTPTLVEVSR.[N]		2	2	1	A0A2S1M4Y6; X2GM95	A0A2S1M4Y6 [438-451]; X2GM95 [414-427]	A0A2S1M4Y6; X2GM95	0	1483.81	FALSE	3737702	-0.08	38.06
High	[K].VVTGVANALAHR.[Y]		1	1	1	A0A220IG97	A0A220IG97 [132-143]	A0A220IG97	0	1207.69	FALSE	6.5313e+06	-1.53	14.66
High	[K].DDPHACYATVFDK.[L]	1xCarbamidomethyl [C6]	1	1	12	X2GM95	X2GM95 [363-375]	X2GM95	0	1538.66	FALSE	4.12958e+09	-0.13	32.07
High	[R].LLGNVLVVVLAR.[H]		1	1	60	A0A220IG97	A0A220IG97 [104-115]	A0A220IG97	0	1265.83	FALSE	4.29793e+09	-1.91	94.7
High	[K].ADFAEVTKIVTDLTK.[V]		1	1	3	X2GM95	X2GM95 [225-239]	X2GM95	1	1650.89	FALSE	14598941	1.93	90.33
High	[K].DVFLGTFLYEYAR.[R]		2	2	31	A0A2S1M4Y6; X2GM95	A0A2S1M4Y6 [347-359]; X2GM95 [323-335]	A0A2S1M4Y6; X2GM95	0	1593.79	FALSE	1.55046e+09	1.16	109.88
High	[K].YNGVFQECCQADDK.[A]	2xCarbamidomethyl [C8; C9]	2	2	15	A0A2S1M4Y6; X2GM95	A0A2S1M4Y6 [184-197]; X2GM95 [160-173]	A0A2S1M4Y6; X2GM95	0	1733.69	FALSE	1.55219e+09	1	22.39
High	[K].AAFDDAIAELDTLSEESYK.[D]		1	1	2	A0A2R4PCY0	A0A2R4PCY0 [197-215]	A0A2R4PCY0	0	2087.97	FALSE	19851242	-0.73	107.93
High	[K].GQGTLSVVTVYHAK.[L]		1	1	4	Q9N0M4	Q9N0M4 [81-94]	Q9N0M4	0	1459.79	FALSE	396585008	4.44	21.9
High	[R].YLAEFATGNDRK.[E]		1	1	1	A0A2R4PCY0	A0A2R4PCY0 [131-142]	A0A2R4PCY0	1	1384.69	FALSE	30779806	-0.39	16.04
High	[R].INIDILGISELK.[W]		1	1	2	Q8SQ39	Q8SQ39 [126-137]	Q8SQ39	0	1327.78	FALSE	5.80656e+06	-0.07	93.79
High	[R].ETYGDMADCCEKQEPERNECFLK.[H]	3xCarbamidomethyl [C9; C10; C20]	2	2	4	A0A2S1M4Y6; X2GM95	A0A2S1M4Y6 [106-128]; X2GM95 [82-104]	A0A2S1M4Y6; X2GM95	2	2909.18	FALSE	209879504	-1.37	31.46
High	[K].GVDEVTIVNILTNR.[S]		1	1	2	J9UJQ1	J9UJQ1 [50-63]	J9UJQ1	0	1542.85	FALSE	14544361	-0.63	90.36
High	[K].KFDLQVSIRPAPEPVK.[K]		1	1	4	Q9N0M4	Q9N0M4 [103-118]	Q9N0M4	1	1824.04	FALSE	127832397	0.03	34.71
High	[K].TVMENFVAFVDK.[C]		1	1	24	X2GM95	X2GM95 [545-556]	X2GM95	0	1399.69	FALSE	2.72735e+09	0.91	83.5
High	[R].IISSIEQKEENK.[G]		1	1	2	A0A2R4PCY0	A0A2R4PCY0 [62-73]	A0A2R4PCY0	1	1417.75	FALSE	4328187	-1.74	7.95
High	[K].DDNNLCLHFNPR.[F]	1xCarbamidomethyl [C6]	1	1	3	A0A385XR53	A0A385XR53 [38-49]	A0A385XR53	0	1514.68	FALSE	99573980	-1.05	34.41
High	[K].LKPDPDTLCAEFK.[A]	1xCarbamidomethyl [C9]	1	1	31	X2GM95	X2GM95 [115-127]	X2GM95	0	1533.76	FALSE	5.52386e+09	0.44	36.32
High	[R].LLVVYPWTQR.[F]		1	1	66	A0A220IG97	A0A220IG97 [30-39]	A0A220IG97	0	1274.73	FALSE	4.66379e+09	-0.97	68.62
High	[R].LSQKFPKADFAEVTK.[I]		1	1	1	X2GM95	X2GM95 [218-232]	X2GM95	2	1708.93	FALSE	3.81989e+06	4.98	23.02
High	[R].TMVVHEKPDDLGR.[G]		1	1	2	V5LTF3	V5LTF3 [114-126]	V5LTF3	0	1496.75	FALSE	74733747	1.89	8.82
High	[K].TVMENFVAFVDKCCAAVDK.[E]	2xCarbamidomethyl [C13; C14]	1	1	1	X2GM95	X2GM95 [545-563]	X2GM95	1	2204.02	FALSE	2.09162e+06	6.38	88.21
High	[R].HVGDLGNVTADK.[N]		1	1	3	V5LTF3	V5LTF3 [78-89]	V5LTF3	0	1225.62	FALSE	104099448	0.67	10.28
High	[K].KFWGKYLYEVAR.[R]		2	2	2	A0A2S1M4Y6; X2GM95	A0A2S1M4Y6 [156-167]; X2GM95 [132-143]	A0A2S1M4Y6; X2GM95	2	1559.84	FALSE	11989242	-4.11	35.87
High	[R].LCVLHEKTPVSEK.[V]	1xCarbamidomethyl [C2]	2	2	2	A0A2S1M4Y6; X2GM95	A0A2S1M4Y6 [483-495]; X2GM95 [459-471]	A0A2S1M4Y6; X2GM95	1	1539.82	FALSE	34486597	0.53	10.06
High	[K].LHVDPENFRLLGNVLVVVLAR.[H]		1	1	4	A0A220IG97	A0A220IG97 [95-115]	A0A220IG97	1	2373.38	FALSE	8.46706e+06	1.28	107.8
High	[-].MADNRDPASDQMK.[H]	1xMet-loss+Acetyl [N-Term]	1	1	1	G0Z3A2	G0Z3A2 [1-13]	G0Z3A2	1	1389.61	FALSE	5585418	1.82	9.38
High	[K].QTALVELLK.[H]		1	1	19	X2GM95	X2GM95 [525-533]	X2GM95	0	1014.62	FALSE	3.51831e+09	-0.2	49.37
High	[K].TVMENFVAFVDKCCAAVDKEACFAVEGPK.[L]	3xCarbamidomethyl [C13; C14; C22]	1	1	6	X2GM95	X2GM95 [545-573]	X2GM95	2	3292.51	FALSE	1.60932e+07	-0.3	101.02
High	[R].IQALLDKYNEEKPK.[N]		1	1	1	G0Z3A2	G0Z3A2 [493-506]	G0Z3A2	1	1688.92	FALSE	12787375	0.03	16.58
High	[-].MSDQEAKPSTEDLGDKK.[E]	1xMet-loss+Acetyl [N-Term]	1	1	2	Q9MZD5	Q9MZD5 [1-17]	Q9MZD5	1	1789.85	FALSE	1.25508e+07	3.36	8.43
High	[R].QDIAFAYQR.[R]		1	1	1	J9UJQ1	J9UJQ1 [69-77]	J9UJQ1	0	1111.55	FALSE	33416236	-1.29	29.48
High	[K].VNVDVVGAEALGRLLVVYPWTQR.[F]		1	1	1	A0A220IG97	A0A220IG97 [17-39]	A0A220IG97	1	2554.41	FALSE	2.27107e+06	-1.21	109.71
High	[K].EYEATLEDCCAK.[D]	2xCarbamidomethyl [C9; C10]	1	1	14	X2GM95	X2GM95 [351-362]	X2GM95	0	1488.6	FALSE	3.64517e+09	0.57	19.38
High	[K].CCARQDKEACFAVEGPK.[L]	3xCarbamidomethyl [C1; C2; C10]	1	1	5	A0A2S1M4Y6	A0A2S1M4Y6 [581-597]	A0A2S1M4Y6	2	2025.89	FALSE	3.9387e+07	-4.59	27.54
High	[R].LAHEDPDYGLR.[D]		1	1	1	G0Z3A2	G0Z3A2 [253-263]	G0Z3A2	0	1285.62	FALSE	11262686	1.31	13.33
High	[K].TVMENFVAFVDK.[C]	1xOxidation [M3]	1	1	35	X2GM95	X2GM95 [545-556]	X2GM95	0	1415.69	FALSE	2.54793e+08	3.44	59.91
High	[K].CCTESLVNR.[R]	2xCarbamidomethyl [C1; C2]	2	2	6	A0A2S1M4Y6; X2GM95	A0A2S1M4Y6 [499-507]; X2GM95 [475-483]	A0A2S1M4Y6; X2GM95	0	1138.5	FALSE	1883082500	1.16	10.49
High	[R].LCENIAGHLK.[D]	1xCarbamidomethyl [C2]	1	1	1	G0Z3A2	G0Z3A2 [459-468]	G0Z3A2	0	1154.6	FALSE	12912256	0.87	12.85
High	[K].GAFAQLSELHCDKLHVDPENFRLLGNVLVVVLAR.[H]	1xCarbamidomethyl [C11]	1	1	1	A0A220IG97	A0A220IG97 [82-115]	A0A220IG97	2	3830.05	FALSE	1.88644e+06	-0.27	106.49
High	[R].VGNLGLATSFFNER.[N]		1	1	1	A0A089ZXF2	A0A089ZXF2 [36-49]	A0A089ZXF2	0	1524.78	FALSE	4.02712e+06	4.06	75.49
High	[K].LICCDILDVLDK.[H]	2xCarbamidomethyl [C3; C4]	1	1	1	A0A2R4PCY0	A0A2R4PCY0 [95-106]	A0A2R4PCY0	0	1476.74	FALSE	27196596	0.6	90.32
High	[K].YICDNQDTLSSK.[L]	1xCarbamidomethyl [C3]	2	2	14	A0A2S1M4Y6; X2GM95	A0A2S1M4Y6 [286-297]; X2GM95 [262-273]	A0A2S1M4Y6; X2GM95	0	1443.64	FALSE	2.52465e+09	1.56	14.79
High	[R].ILWESASLLR.[S]		1	1	3	Q9N0M4	Q9N0M4 [54-63]	Q9N0M4	0	1187.68	FALSE	93361648	0.91	69.42
High	[R].YLAEFATGNDR.[K]		1	1	2	A0A2R4PCY0	A0A2R4PCY0 [131-141]	A0A2R4PCY0	0	1256.59	FALSE	12113792	-0.13	29.32
High	[K].TKGVDEVTIVNILTNR.[S]		1	1	1	J9UJQ1	J9UJQ1 [48-63]	J9UJQ1	1	1771.99	FALSE	4484557	0.32	69.62
High	[K].KAPQVSTPTLVEVSR.[N]		2	2	4	A0A2S1M4Y6; X2GM95	A0A2S1M4Y6 [437-451]; X2GM95 [413-427]	A0A2S1M4Y6; X2GM95	1	1611.91	FALSE	70935936	-2.58	24.34
High	[R].ETYGDMADCCEK.[Q]	2xCarbamidomethyl [C9; C10]; 1xOxidation [M6]	2	2	3	A0A2S1M4Y6; X2GM95	A0A2S1M4Y6 [106-117]; X2GM95 [82-93]	A0A2S1M4Y6; X2GM95	0	1494.52	FALSE	7.13251e+07	-0.31	7.82
High	[K].NLHTLILINNK.[I]		1	1	1	E7D7Z1	E7D7Z1 [107-117]	E7D7Z1	0	1292.77	FALSE	5480192	-0.9	27.21
High	[R].SWTAADTVAQITK.[RH]		1	2	1	Q2TQQ2	Q2TQQ2 [42-54]	Q2TQQ2; Q2TQP8	0	1391.72	FALSE	11630548	1.15	43.4
High	[R].FIIVGYVDDTQFVR.[F]		1	12	2	Q2TQL1	Q2TQL1 [14-27]	Q2TQL1; Q2TQM9; Q2TQJ8; Q2TQI0; Q2TQK8; Q2TQM1; Q2TQG2; Q2TQI6; Q2TQJ9; Q2TQH4; Q2TQI1; Q2TQL5	0	1671.87	FALSE	1.4301e+06	1.84	87.79
High	[R].HLVDEPQNLIK.[Q]		1	1	2	X2GM95	X2GM95 [378-388]	X2GM95	0	1305.72	FALSE	73425457	-2.16	24.23
High	[R].RHPEYAVSVLLR.[V]		2	2	66	A0A2S1M4Y6; X2GM95	A0A2S1M4Y6 [360-371]; X2GM95 [336-347]	A0A2S1M4Y6; X2GM95	1	1439.81	FALSE	6.91386e+09	-3.22	23.58
High	[K].VSQEFHSLEEK.[L]		1	1	1	E7D7Z2	E7D7Z2 [240-250]	E7D7Z2	0	1332.64	FALSE	6.14144e+06	-9.79	11.36
High	[K].DVFRDPALKR.[K]		1	1	2	P61357	P61357 [99-108]	P61357	2	1216.68	FALSE	13579276	0.64	13.15
High	[K].DLNLDVSIQLPSR.[N]		1	1	9	Q9N0M4	Q9N0M4 [34-46]	Q9N0M4	0	1469.8	FALSE	1.17679e+07	-0.6	84.33
High	[R].HPEYAVSVLLR.[V]		2	2	27	A0A2S1M4Y6; X2GM95	A0A2S1M4Y6 [361-371]; X2GM95 [337-347]	A0A2S1M4Y6; X2GM95	0	1283.71	FALSE	2.48816e+09	-0.86	36.2
High	[K].DAGAWGAEQR.[E]		1	1	1	A0A385XR53	A0A385XR53 [65-74]	A0A385XR53	0	1060.48	FALSE	166742224	-0.37	14.39
High	[-].MLTAEEKAAVTAFWGKVNVDVVGAEALGR.[L]		1	1	2	A0A220IG97	A0A220IG97 [1-29]	A0A220IG97	2	3032.59	FALSE	896178	3.94	98.68
High	[K].KFDLQVSIRPAPEPVKKPQDAK.[G]		1	1	6	Q9N0M4	Q9N0M4 [103-124]	Q9N0M4	2	2491.4	FALSE	1.9098e+08	0.05	21.09
High	[K].QNCDLFEKVGEYGFQNALIVR.[Y]	1xCarbamidomethyl [C3]	2	2	1	A0A2S1M4Y6; X2GM95	A0A2S1M4Y6 [413-433]; X2GM95 [389-409]	A0A2S1M4Y6; X2GM95	1	2500.23	FALSE	5.57915e+06	8.58	88.97
High	[R].YYGGGYGSTQATFMVFQALAQYQK.[D]		1	1	1	Q9N0M4	Q9N0M4 [4-27]	Q9N0M4	0	2679.25	FALSE	8973237	-4.66	108.35
High	[K].QEPERNECFLK.[H]	1xCarbamidomethyl [C8]	2	2	8	A0A2S1M4Y6; X2GM95	A0A2S1M4Y6 [118-128]; X2GM95 [94-104]	A0A2S1M4Y6; X2GM95	1	1449.68	FALSE	6.2113e+09	-2.56	11.26
High	[R].YYGGGYGSTQATFMVFQALAQYQKDVPDHK.[D]		1	1	1	Q9N0M4	Q9N0M4 [4-33]	Q9N0M4	1	3370.58	FALSE	1.64708e+06	2.3	97.62
High	[K].GAGAFGYFEVTHDITR.[Y]		1	1	5	G0Z3A2	G0Z3A2 [78-93]	G0Z3A2	0	1740.83	FALSE	7.22166e+06	-3.9	58.54
High	[R].DALLFPSFIHSQK.[R]		1	1	1	G0Z3A2	G0Z3A2 [157-169]	G0Z3A2	0	1502.8	FALSE	2.99056e+06	-3.79	67.87
High	[K].DLLDLLVEAK.[Q]		1	1	1	A0A089ZXF2	A0A089ZXF2 [56-65]	A0A089ZXF2	0	1128.65	FALSE	2091406	0.11	105.89
High	[R].FDSDAPDPR.[MKIAE]		1	37	2	Q2TQL1	Q2TQL1 [28-36]	Q2TQJ0; Q2TQH1; Q2TQN6; Q2TQL1; Q2TQJ6; Q2TQM8; Q2TQN7; Q2TQH6; Q2TQK4; Q2TQM9; Q2TQD4; Q2TQF6; Q2TQH0; Q2TQK0; Q2TQN9; Q2TQL8; Q2TQI0; Q2TQJ1; Q2TQK8; Q2TQG1; Q2TQI8; Q2TQG2; Q2TQI2; Q2TQK3; Q2TQJ5; Q2TQN1; Q2TQI6; Q2TQJ4; Q2TQN3; Q2TQJ9; Q2TQG9; Q2TQJ3; Q2TQG6; Q2TQI1; Q2TQL5; Q2TQB7; Q2TQH9	0	1019.44	FALSE	17398744	-3.85	11.41
High	[K].QNCDLFEK.[V]	1xCarbamidomethyl [C3]	2	2	5	A0A2S1M4Y6; X2GM95	A0A2S1M4Y6 [413-420]; X2GM95 [389-396]	A0A2S1M4Y6; X2GM95	0	1053.47	FALSE	4.50423e+09	0.78	16.14
High	[R].ETYGDMADCCEK.[Q]	2xCarbamidomethyl [C9; C10]	2	2	2	A0A2S1M4Y6; X2GM95	A0A2S1M4Y6 [106-117]; X2GM95 [82-93]	A0A2S1M4Y6; X2GM95	0	1478.52	FALSE	768459456	1.78	15.82
High	[K].EACFAVEGPK.[L]	1xCarbamidomethyl [C3]	2	2	10	A0A2S1M4Y6; X2GM95	A0A2S1M4Y6 [588-597]; X2GM95 [564-573]	A0A2S1M4Y6; X2GM95	0	1107.51	FALSE	1.66949e+09	0.13	19.01
High	[K].ADFAEVTK.[I]		1	1	4	X2GM95	X2GM95 [225-232]	X2GM95	0	880.441	FALSE	9.56501e+08	-0.82	13.93
High	[K].EAAENSLVAYK.[A]		1	1	2	A0A2R4PCY0	A0A2R4PCY0 [143-153]	A0A2R4PCY0	0	1194.6	FALSE	54721656	3.42	19.5
High	[R].YSVDIPLDK.[T]		1	1	1	P61357	P61357 [85-93]	P61357	0	1049.55	FALSE	8551560	3.93	42.09
High	[K].SALSGHLETVILGLLK.[T]		1	1	3	J9UJQ1	J9UJQ1 [89-104]	J9UJQ1	0	1650.98	FALSE	33915039	2.12	98.19
High	[K].DSTLIMQLLR.[D]		1	1	2	A0A2R4PCY0	A0A2R4PCY0 [216-225]	A0A2R4PCY0	0	1189.66	FALSE	30330308	-1.24	93.46
High	[K].LHVDPENFR.[L]		1	1	15	A0A220IG97	A0A220IG97 [95-103]	A0A220IG97	0	1126.56	FALSE	3.49917e+09	0.09	18.78
High	[R].LPMFGDLTSFDLQDALSEIAK.[A]		1	1	1	Q2TQ90	Q2TQ90 [39-59]	Q2TQ90	0	2311.15	FALSE	1.95554e+06	3.45	7.06
High	[K].AAVTAFWGK.[V]		1	1	10	A0A220IG97	A0A220IG97 [8-16]	A0A220IG97	0	950.509	FALSE	4.98599e+09	-0.58	36.75
High	[R].LSQKFPK.[A]		2	2	2	A0A2S1M4Y6; X2GM95	A0A2S1M4Y6 [242-248]; X2GM95 [218-224]	A0A2S1M4Y6; X2GM95	1	847.504	FALSE	2.54439e+06	-0.23	7.05
High	[R].VVQCSDLGLEAVPK.[D]	1xCarbamidomethyl [C4]	1	1	1	E7D7Z1	E7D7Z1 [65-78]	E7D7Z1	0	1514.79	FALSE	11333559	4.28	41.53
High	[R].VGTKCCTKPESERMSCTEDYMSLVLNR.[L]	3xCarbamidomethyl [C5; C6; C16]	1	1	1	A0A2S1M4Y6	A0A2S1M4Y6 [456-482]	A0A2S1M4Y6	2	3251.46	FALSE	1.62813e+06	5.84	82.65
High	[K].NLSVEDAAR.[L]		1	1	1	G0Z3A2	G0Z3A2 [244-252]	G0Z3A2	0	974.49	FALSE	31495534	-0.18	13.21
High	[K].NYQEAKDVFLGTFLYEYAR.[R]		2	2	1	A0A2S1M4Y6; X2GM95	A0A2S1M4Y6 [341-359]; X2GM95 [317-335]	A0A2S1M4Y6; X2GM95	1	2327.13	FALSE	5.69701e+06	-1.58	93.52
High	[K].AYTNFDAER.[D]		1	1	1	J9UJQ1	J9UJQ1 [29-37]	J9UJQ1	0	1086.49	FALSE	12531916	0.59	15.87
High	[R].LFAYPDTHR.[H]		1	1	1	G0Z3A2	G0Z3A2 [355-363]	G0Z3A2	0	1119.56	FALSE	9233586	3.71	16.85
High	[R].LCVLHEK.[T]	1xCarbamidomethyl [C2]	2	2	2	A0A2S1M4Y6; X2GM95	A0A2S1M4Y6 [483-489]; X2GM95 [459-465]	A0A2S1M4Y6; X2GM95	0	898.481	FALSE	22896630	0.71	7.36
High	[K].FPKADFAEVTK.[I]		1	1	1	X2GM95	X2GM95 [222-232]	X2GM95	1	1252.66	FALSE	2649893	1.55	25.32
High	[R].LKCASIQK.[F]	1xCarbamidomethyl [C3]	2	2	1	A0A2S1M4Y6; X2GM95	A0A2S1M4Y6 [221-228]; X2GM95 [197-204]	A0A2S1M4Y6; X2GM95	1	947.534	FALSE	7891359	-0.27	13.16
High	[K].VVLVLAGR.[Y]		1	1	1	P61357	P61357 [10-17]	P61357	0	826.551	FALSE	7976113	-1.15	27.63
High	[K].ATDEQLK.[T]		1	1	1	X2GM95	X2GM95 [538-544]	X2GM95	0	804.41	FALSE	1.7568e+06	0.16	7.04
High	[-].MLTAEEK.[A]		1	1	2	A0A220IG97	A0A220IG97 [1-7]	A0A220IG97	0	821.407	FALSE	8.55964e+06	0.14	7.23
High	[R].ETYGDMADCCEKQEPERNECFLK.[H]	3xCarbamidomethyl [C9; C10; C20]; 1xOxidation [M6]	2	2	2	A0A2S1M4Y6; X2GM95	A0A2S1M4Y6 [106-128]; X2GM95 [82-104]	A0A2S1M4Y6; X2GM95	2	2925.18	FALSE	79460874	0.38	21.75
High	[R].NLLSVAYK.[N]		1	1	2	A0A2R4PCY0	A0A2R4PCY0 [43-50]	A0A2R4PCY0	0	907.525	FALSE	339869760	-1.15	30.91
High	[R].NAIIGCNLK.[N]	1xCarbamidomethyl [C6]	1	1	1	Q8SQ39	Q8SQ39 [174-182]	Q8SQ39	0	1002.54	FALSE	6018888	3.98	16.81
High	[K].CCTKPESERMSCTEDYLSLVLNR.[L]	3xCarbamidomethyl [C1; C2; C12]; 1xOxidation [M10]	1	1	3	X2GM95	X2GM95 [436-458]	X2GM95	1	2864.27	FALSE	2.57789e+07	0.1	28.08
High	[K].GAFAQLSELHCDK.[L]	1xCarbamidomethyl [C11]	1	1	9	A0A220IG97	A0A220IG97 [82-94]	A0A220IG97	0	1475.69	FALSE	5.35652e+09	0.64	28.8
High	[K].LFTFHADICTVPDAEKQIK.[K]	1xCarbamidomethyl [C9]	1	1	1	X2GM95	X2GM95 [505-523]	X2GM95	1	2233.13	FALSE	4461208	0.54	51.64
High	[K].LVKELTDFAK.[E]		2	2	2	A0A2S1M4Y6; X2GM95	A0A2S1M4Y6 [66-75]; X2GM95 [42-51]	A0A2S1M4Y6; X2GM95	1	1163.67	FALSE	10080859	-1.98	28.8
High	[K].LVASTQAALA.[-]		1	1	14	X2GM95	X2GM95 [574-583]	X2GM95	0	944.541	FALSE	3670707293	-0.76	27.62
High	[-].MSRPLPYHIHFFGGLLTCWILCTSSANK.[C]	2xCarbamidomethyl [C18; C22]; 1xMet-loss+Acetyl [N-Term]	1	1	1	F1APU0	F1APU0 [1-28]	F1APU0	0	3217.61	FALSE	13415710	-1.2	57.65
High	[R].QMVETELK.[L]		1	1	1	A0A2R4PCY0	A0A2R4PCY0 [87-94]	A0A2R4PCY0	0	977.497	FALSE	9132791	-1.28	13.71
High	[K].YLYEVAR.[R]		2	2	28	A0A2S1M4Y6; X2GM95	A0A2S1M4Y6 [161-167]; X2GM95 [137-143]	A0A2S1M4Y6; X2GM95	0	913.478	FALSE	7.1322e+09	-0.23	20.57
High	[K].ELTDFAK.[E]		2	2	15	A0A2S1M4Y6; X2GM95	A0A2S1M4Y6 [69-75]; X2GM95 [45-51]	A0A2S1M4Y6; X2GM95	0	823.42	FALSE	7.49922e+09	0.43	19.93
High	[-].MADKPDMGEINSFDK.[A]	1xOxidation [M7]; 1xMet-loss+Acetyl [N-Term]	1	1	1	A0A286N7A4	A0A286N7A4 [1-15]	A0A286N7A4	0	1624.72	FALSE	9542808	2.81	27.69
High	[K].VIGQDSSEIHFK.[V]		1	1	1	Q9MZD5	Q9MZD5 [26-37]	Q9MZD5	0	1359.69	FALSE	4784235	-3.25	19.23
High	[R].LACGVIGIAQ.[-]	1xCarbamidomethyl [C3]	1	1	1	V5LTF3	V5LTF3 [142-151]	V5LTF3	0	1001.54	FALSE	14700547	1.68	52.15
High	[K].SLWDLLK.[L]		1	1	1	G5CW09	G5CW09 [586-592]	G5CW09	0	874.503	FALSE	4290167	4.1	50.21
High	[R].LTDVICASPGDQEGK.[S]	1xCarbamidomethyl [C6]	1	1	1	F1APT7	F1APT7 [790-804]	F1APT7	0	1589.75	FALSE	6.15721e+06	-6.5	26.77
High	[R].ALKAWTVAR.[L]		2	2	2	A0A2S1M4Y6; X2GM95	A0A2S1M4Y6 [233-241]; X2GM95 [209-217]	A0A2S1M4Y6; X2GM95	1	1015.6	FALSE	4.21728e+06	-4.31	13.37
High	[R].FYEDLQHLLEITPK.[I]		1	1	2	Q8SQ39	Q8SQ39 [218-231]	Q8SQ39	0	1745.91	FALSE	1.39946e+06	-0.52	86.24
High	[K].DDNPDLPK.[L]		2	2	2	A0A2S1M4Y6; X2GM95	A0A2S1M4Y6 [131-138]; X2GM95 [107-114]	A0A2S1M4Y6; X2GM95	0	913.426	FALSE	105506648	-0.04	11.8
High	[R].KEAAENSLVAYK.[A]		1	1	1	A0A2R4PCY0	A0A2R4PCY0 [142-153]	A0A2R4PCY0	1	1322.7	FALSE	3.31004e+06	1.65	10.89
High	[K].SFSLNLGK.[D]		1	1	1	A0A385XR53	A0A385XR53 [30-37]	A0A385XR53	0	865.478	FALSE	61853156	0.98	33.84
High	[K].LPDGYEFK.[F]		1	1	3	A0A385XR53	A0A385XR53 [101-108]	A0A385XR53	0	968.472	FALSE	263761920	2.23	29.4
High	[R].FKDLGEDNFQGLVLIAFSQYLQQCPFDEHVKLVK.[E]	1xCarbamidomethyl [C24]	1	1	1	X2GM95	X2GM95 [11-44]	X2GM95	2	4026.05	FALSE	2785079	9.53	111.07
High	[R].NIFDLSVPEK.[N]		1	1	1	G3M893	G3M893 [69-78]	G3M893	0	1161.62	FALSE	12453301	-7.32	74.41
High	[R].NECFLK.[H]	1xCarbamidomethyl [C3]	2	2	1	A0A2S1M4Y6; X2GM95	A0A2S1M4Y6 [123-128]; X2GM95 [99-104]	A0A2S1M4Y6; X2GM95	0	810.381	FALSE	2.54011e+06	0.79	12.8
High	[R].LNLEAINYLAAGGDFKIK.[C]		1	1	1	A0A385XR53	A0A385XR53 [113-130]	A0A385XR53	1	1950.07	FALSE	4.13576e+06	8.94	115.47
High	[K].ISPGAFAPLVK.[L]		1	1	1	E7D7Z1	E7D7Z1 [121-131]	E7D7Z1	0	1099.65	FALSE	5.14994e+06	-1.33	50.29
